# Supplementary material for: Succession comprises a sequence of threshold-induced community assembly processes towards multidiversity
Source: Commun Biol. 2022 May 6;5:424. doi: 10.1038/s42003-022-03372-2 (PMC9076875; doi:10.1038/s42003-022-03372-2)
Supplement: Supplementary file 4 — Supplementary Data 2 [file 42003_2022_3372_MOESM4_ESM.xlsx]

## Sheet: Tabelle1
		Early			Late			Full
	z	p	Estimate	z	p	Estimate	z	p	Estimate
					Regression Slopes
Vasc. plants
Temperature	1.31	.191	0.42	1.48	.140	0.13	3.34	.001	0.32
Time s. degl.	1.50	.134	0.96	-1.55	.121	-0.17	3.19	.001	0.28
pH-value	0.81	.416	0.16	-0.36	.717	-0.04	-0.65	.516	-0.06
Bryophytes
Temperature	-0.89	.371	-0.20	2.52	.012	0.33	1.62	.105	0.17
Time s. degl.	3.89	.000	1.77	2.47	.013	0.42	1.42	.156	0.14
pH-value	-0.11	.914	-0.01	-0.32	.750	-0.05	-0.84	.401	-0.09
Bacteria
Temperature	1.87	.061	0.55	0.25	.799	0.03	1.29	.197	0.14
Time s. degl.	1.91	.056	1.14	-0.58	.562	-0.09	0.44	.660	0.04
pH-value	0.25	.799	0.05	-0.95	.342	-0.14	-1.76	.079	-0.19
Arthropods
Temperature	-0.49	.622	-0.13	0.71	.480	0.09	1.19	.233	0.12
Time s. degl.	4.11	.000	2.13	0.51	.608	0.08	2.18	.029	0.20
pH-value	0.97	.331	0.15	-0.94	.347	-0.15	-1.33	.184	-0.14
Fungi
Temperature	-0.47	.640	-0.14	-0.57	.572	-0.07	0.28	.776	0.03
Time s. degl.	1.63	.104	0.96	-2.83	.005	-0.46	-1.93	.053	-0.19
pH-value	0.05	.958	0.01	-1.37	.170	-0.21	-1.93	.054	-0.21
Multidiversity
Bacteria	6.43	.000	0.27	7.56	.000	0.37	9.78	.000	0.32
Bryophytes	7.83	.000	0.45	9.54	.000	0.39	12.31	.000	0.40
Vasc. plants	5.74	.000	0.23	5.45	.000	0.36	8.96	.000	0.30
Arthropods	8.02	.000	0.35	6.47	.000	0.30	9.93	.000	0.33
Fungi	7.13	.000	0.33	4.89	.000	0.23	8.41	.000	0.28
					Residual Variances
Vasc. plants	4.69	.000	0.99	5.74	.000	0.42	7.42	.000	0.75
Bryophytes	4.69	.000	0.49	5.74	.000	0.98	7.42	.000	0.90
Bacteria	4.69	.000	0.84	5.74	.000	0.82	7.42	.000	0.90
Arthropods	4.69	.000	0.64	5.74	.000	0.88	7.42	.000	0.87
Fungi	4.69	.000	0.83	5.74	.000	0.90	7.42	.000	0.93
Multidiversity	4.69	.000	0.07	5.74	.000	0.12	7.42	.000	0.11
Temperature	4.69	.000	0.35	5.74	.000	1.18	7.42	.000	0.99
Time s. degl.	4.69	.000	0.10	5.74	.000	0.58	7.42	.000	0.99
pH-value	4.69	.000	1.11	5.74	.000	0.68	7.42	.000	0.99
					Residual Covariances
Bacteria/Fungi	-0.87	.385	-0.11	2.15	.032	0.23	1.52	.129	0.13
Bryophytes/Fungi	1.06	.291	0.10	0.59	.554	0.07	0.94	.347	0.08
Vasc. plants/Fungi	0.50	.616	0.07	2.04	.042	0.16	2.35	.019	0.19
Arthropods/Fungi	-1.79	.074	-0.20	1.87	.061	0.21	1.19	.235	0.10
Bryophytes/Bacteria	1.41	.159	0.14	0.33	.739	0.04	1.20	.230	0.10
Vasc. plants/Bacteria	-0.93	.350	-0.13	0.97	.331	0.07	0.47	.635	0.04
Bacteria/Arthropods	-1.15	.250	-0.13	0.78	.436	0.08	0.62	.537	0.05
Vasc. plants/Bryophytes	0.73	.464	0.08	1.49	.136	0.12	0.71	.477	0.06
Bryophytes/Arthropods	-0.64	.521	-0.05	-0.00	1.000	-0.00	0.43	.668	0.04
Vasc. plants/Arthropods	-0.95	.344	-0.11	0.99	.324	0.07	0.58	.565	0.04
Temperature/Time s. degl.	3.23	.001	0.11	-2.73	.006	-0.30	1.62	.105	0.16
Temperature/pH-value	-3.15	.002	-0.34	-3.19	.001	-0.38	-4.75	.000	-0.50
Time s. degl./pH-value	-3.57	.000	-0.22	1.46	.145	0.12	-3.05	.002	-0.30
					Constructed
Time s. degl.indirect	6.15	.000	2.39	-0.09	.927	-0.01	2.05	.041	0.17
Temperature indirect	0.33	.739	0.06	1.82	.068	0.19	2.88	.004	0.26
pH-value indirect	0.88	.381	0.10	-1.35	.178	-0.18	-2.42	.016	-0.22
					Fit Indices
RMSEA	0.00			0.07			0.08
RMSEA.CI.LOWER	0.00			0.00			0.00
RMSEA.CI.UPPER	0.20			0.23			0.20
CFI	1.00			0.99			0.99
TLI	1.10			0.93			0.92
chi^2	1.54(3)	.672		3.99(3)	.262		5.13(3)	.163
DF	3.00			3.00			3.00
RMR	0.01			0.01			0.01
RMSEA.CI.LOWER	0.11			0.19			0.20
RMSEA.CI.UPPER	0.32			0.35			0.32
CFI	0.93			0.84			0.87
TLI	0.57			-0.05			0.17
chi²	20.41(7)	.005		41.01(7)	.000		56.65(7)	.000
DF	7.00			7.00			7.00
RMR	0.08			0.12			0.10
