# Supplementary material for: Succession comprises a sequence of threshold-induced community assembly processes towards multidiversity
Source: Commun Biol. 2022 May 6;5:424. doi: 10.1038/s42003-022-03372-2 (PMC9076875; doi:10.1038/s42003-022-03372-2)
Supplement: Supplementary file 5 — Supplementary Data 3 [file 42003_2022_3372_MOESM5_ESM.xlsx]

## Sheet: Tabelle1
		Early			Late			Full
	z	p	Estimate	z	p	Estimate	z	p	Estimate
					Regression Slopes
Vasc. plants
Temperature	1.23	.219	0.35	1.32	.188	0.11	4.28	.000	0.38
Time s. degl.	0.78	.437	0.42	-1.12	.263	-0.13	2.50	.012	0.24
Soil nutrients	2.47	.014	0.49	-0.86	.392	-0.08	0.96	.335	0.10
Bryophytes
Temperature	-0.90	.370	-0.19	3.05	.002	0.39	2.58	.010	0.25
Time s. degl.	4.35	.000	1.77	1.91	.057	0.35	0.89	.373	0.10
Soil nutrients	0.28	.779	0.04	0.98	.329	0.13	1.11	.266	0.12
Bacteria
Temperature	1.87	.061	0.53	1.21	.227	0.14	2.76	.006	0.27
Time s. degl.	2.10	.035	1.12	-1.16	.246	-0.19	0.11	.913	0.01
Soil nutrients	-0.47	.638	-0.09	1.51	.130	0.19	1.34	.180	0.15
Arthropods
Temperature	-0.85	.393	-0.21	1.28	.201	0.16	1.88	.060	0.18
Time s. degl.	4.53	.000	2.06	0.23	.815	0.04	2.35	.019	0.25
Soil nutrients	-1.74	.082	-0.29	0.53	.595	0.07	-0.23	.817	-0.02
Fungi
Temperature	-0.50	.617	-0.14	1.03	.305	0.12	2.16	.031	0.21
Time s. degl.	1.72	.085	0.91	-3.86	.000	-0.66	-2.50	.012	-0.27
Soil nutrients	0.31	.754	0.06	2.80	.005	0.35	2.39	.017	0.26
Multidiversity
Bacteria	6.43	.000	0.27	7.56	.000	0.37	9.78	.000	0.32
Bryophytes	7.83	.000	0.45	9.54	.000	0.39	12.31	.000	0.40
Vasc. plants	5.74	.000	0.23	5.45	.000	0.36	8.96	.000	0.30
Arthropods	8.02	.000	0.35	6.47	.000	0.30	9.93	.000	0.33
Fungi	7.13	.000	0.33	4.89	.000	0.23	8.41	.000	0.28
					Residual Variances
Vasc. plants	4.69	.000	0.88	5.74	.000	0.41	7.42	.000	0.74
Bryophytes	4.69	.000	0.49	5.74	.000	0.97	7.42	.000	0.90
Bacteria	4.69	.000	0.83	5.74	.000	0.80	7.42	.000	0.91
Arthropods	4.69	.000	0.61	5.74	.000	0.89	7.42	.000	0.88
Fungi	4.69	.000	0.83	5.74	.000	0.82	7.42	.000	0.91
Multidiversity	4.69	.000	0.07	5.74	.000	0.12	7.42	.000	0.11
Temperature	4.69	.000	0.35	5.74	.000	1.18	7.42	.000	0.99
Time s. degl.	4.69	.000	0.10	5.74	.000	0.58	7.42	.000	0.99
Soil nutrients	4.69	.000	0.54	5.74	.000	1.19	7.42	.000	0.99
					Residual Covariances
Bacteria/Fungi	-0.85	.397	-0.11	1.94	.053	0.20	1.54	.123	0.14
Bryophytes/Fungi	1.04	.296	0.10	0.34	.732	0.04	0.86	.392	0.07
Vasc. plants/Fungi	0.42	.672	0.05	2.45	.014	0.18	2.28	.023	0.18
Arthropods/Fungi	-1.75	.081	-0.19	1.92	.054	0.21	1.48	.140	0.13
Bryophytes/Bacteria	1.43	.154	0.14	0.19	.846	0.02	1.20	.232	0.10
Vasc. plants/Bacteria	-0.79	.431	-0.10	1.18	.236	0.08	0.46	.647	0.04
Bacteria/Arthropods	-1.26	.208	-0.14	0.79	.427	0.08	0.86	.391	0.07
Vasc. plants/Bryophytes	0.66	.510	0.07	1.62	.106	0.13	0.66	.506	0.05
Bryophytes/Arthropods	-0.60	.548	-0.05	-0.03	.978	-0.00	0.56	.578	0.05
Vasc. plants/Arthropods	-0.26	.797	-0.03	1.08	.280	0.08	0.67	.500	0.05
Temperature/Time s. degl.	3.23	.001	0.11	-2.73	.006	-0.30	1.62	.105	0.16
Temperature/Soil nutrients	0.81	.417	0.05	-3.52	.000	-0.57	-2.39	.017	-0.23
Time s. degl./Soil nutrients	1.58	.115	0.06	3.57	.000	0.41	4.36	.000	0.45
					Constructed
Time s. degl. Indirect	6.28	.000	2.21	-0.80	.425	-0.12	1.33	.184	0.12
Temperature indirect	0.09	.927	0.02	3.03	.002	0.32	4.99	.000	0.42
Soil nutrients indirect	0.19	.848	0.02	1.74	.083	0.19	2.03	.042	0.19
					Fit Indices
RMSEA	0.00			0.09			0.08
RMSEA.CI.LOWER	0.00			0.00			0.00
RMSEA.CI.UPPER	0.23			0.24			0.19
CFI	1.00			0.99			0.99
TLI	1.04			0.88			0.93
chi^2	2.36(3)	.501		4.70(3)	.195		5.01(3)	.171
DF	3.00			3.00			3.00
RMR	0.01			0.01			0.01
